# Supplementary material for: Increased care-need in older long-term care insurance users after the 2018 Japan Floods: a retrospective cohort study based on the Japanese long-term care insurance claims
Source: Environ Health Prev Med. 2023 May 17;28:31. doi: 10.1265/ehpm.22-00269 (PMC10233335; doi:10.1265/ehpm.22-00269)
Supplement: Supplementary file 1 — Additional file 1: Supplementary Table 1. Adjusted odds ratios of an increase in the level of care-need. [file ehpm-28-031-s001.xlsx]

## Sheet: Sheet1
Supplementary Table 1. Adjusted odds ratios of an increase in the level of care-need.
	Adjusted OR†	P value	[95% CI‡]
Victims	1.29	0.004	1.08	1.52
Age categorical
65-69 years old	Ref	Ref	Ref	Ref
70-74 years old	1.11	0.059	0.995	1.25
75-79 years old	1.14	0.015	1.03	1.26
80-84 years old	1.2	<0.001	1.09	1.33
85-90 years old	1.29	<0.001	1.17	1.42
90-94 years old	1.45	<0.001	1.31	1.6
95 years old <	1.72	<0.001	1.55	1.92
Sex
Women	Ref	Ref	Ref	Ref
Men, n (%)	0.91	<0.001	0.88	0.95
Baseline levels of care-need (%)
Support Level 1	Ref	Ref	Ref	Ref
Support Level 2	0.64	<0.001	0.59	0.68
Care Level 1	0.91	0.005	0.86	0.97
Care Level 2	0.66	<0.001	0.62	0.7
Care Level 3	0.58	<0.001	0.54	0.62
Care Level 4	0.39	<0.001	0.38	0.42
Type of LTCI* services in use**
Home-visit services	1.14	<0.001	1.09	1.19
Day services	0.99	0.78	0.95	1.04
Short-stay services	1.63	<0.001	1.54	1.71
In-facility services	1.94	<0.001	1.81	2.06
Multifunctional facility	1.65	<0.001	1.4	1.94
Rental services of equipment	1.06	0.006	1.02	1.1
*LTCI, long-term care insurance; †, odds ratio; ‡, CI, confidence interval; ** In each service, those who did not use the service were used as reference. OR was adjusted for age, sex, baseline LOC, care services used before the disaster, and municipalities where the individuals lived.
